# Supplementary material for: Reducing GBA2 Activity Ameliorates Neuropathology in Niemann-Pick Type C Mice
Source: PLoS One. 2015 Aug 14;10(8):e0135889. doi: 10.1371/journal.pone.0135889 (PMC4537125; doi:10.1371/journal.pone.0135889)
Supplement: S1 Table — (XLS) [file pone.0135889.s010.xls]

## Sheet: Sheet1
	Age at sacrifice (days)
Npc1-/-/Gba2-/-	75	79	85	88	89
Npc1-/-/Gba2+/-	67	69	70	71	71	75
Npc1-/-/Gba2+/+	69	69	71	75	79
