# Supplementary material for: Reducing GBA2 Activity Ameliorates Neuropathology in Niemann-Pick Type C Mice
Source: PLoS One. 2015 Aug 14;10(8):e0135889. doi: 10.1371/journal.pone.0135889 (PMC4537125; doi:10.1371/journal.pone.0135889)
Supplement: S2 Table — (XLS) [file pone.0135889.s011.xls]

## Sheet: Sheet1
Comparison of Survival Curves
Log-rank (Mantel-Cox) Test
Chi square	5.593
df	1
P value	0.018
P value summary	*
Are the survival curves sig different?	Yes
Gehan-Breslow-Wilcoxon Test
Chi square	5.371
df	1
P value	0.0205
P value summary	*
Are the survival curves sig different?	Yes
Median survival
Npc1-/-/Gba2-/- (n=5)	85
Npc1-/-/Gba2+/+ (n=5)	71
Ratio	1.197
95% CI of ratio	0.9077 to 1.487
Hazard Ratio
Ratio	0.1215
95% CI of ratio	0.02118 to 0.6970
Mean survival
Npc1-/-/Gba2-/- (n=5)	83
Npc1-/-/Gba2+/+ (n=5)	73
